# Supplementary material for: An adaptive cryptosystem on a Finite Field
Source: PeerJ Comput Sci. 2021 Aug 16;7:e637. doi: 10.7717/peerj-cs.637 (PMC8384038; doi:10.7717/peerj-cs.637)
Supplement: Supplemental Information 1 [file peerj-cs-07-637-s001.py]

import sympy
import random
import time
from scipy.special import lambertw
import numpy as np


def egcd(a, b):
    x,y, u,v = 0,1, 1,0
    while a != 0:
        q, r = b//a, b%a
        m, n = x-u*q, y-v*q
        b,a, x,y, u,v = a,r, u,v, m,n
    return b, x, y

def mod_inverse(a, m):
    g, x, _ = egcd(a, m)
    if g != 1:
        return None  
    else:
        return x % m

def padding(plain_text,block_size):
    plain_text += '0'*(block_size-len(plain_text))
    return plain_text

def chunkstring(string, length):
    return list(string[0+i:length+i] for i in range(0, len(string), length))

def Rotate(lists, num): # Right is default
    output_list = []       
    for item in range(len(lists) - num, len(lists)): 
        output_list.append(lists[item])       
    for item in range(0, len(lists) - num):  
        output_list.append(lists[item]) 
    return output_list 

def evolve_primes_list(sample,shift_factor):
    right = sample[len(sample)//2+1:]
    left = sample[:len(sample)//2]
    rotated_right = Rotate(right,num=shift_factor%len(right))
    rotated_left = Rotate(left,num=len(left)-(shift_factor%len(left)))
    rotated_left.append(sample[len(sample)//2])
    final = rotated_left + rotated_right
    return final

def calculate_blocksize(n):
    num = int(np.sqrt(n))
    if num**2<n:
        return int(np.sqrt(num**2))
    else:
        return(-1)

def get_prime_list_permutations(prime_list,num_blocks):
    primes_list_permutations = []
    for shift_factor in range(num_blocks):
        temp = evolve_primes_list(prime_list,shift_factor%len(prime_list))
        if shift_factor > num_blocks//2:
            temp = temp[:num_blocks//2+shift_factor]
        # print(temp)
        primes_list_permutations.append(temp)
    return primes_list_permutations


plaintext = input('Enter a Message : ')
# plaintext = 'abcdefghijklmnopqrstuvwxyz'*1000
blocksize = calculate_blocksize(len(plaintext))
if blocksize%2 == 0:
    blocksize -= 1

print('Blocksize = ',blocksize)

m = int(input('Enter a positive integer m : '))

plain_text_chunks = []
if len(plaintext) < blocksize:
    plain_text_chunks.append(padding(plaintext,blocksize))
else:
    chunks = chunkstring(plaintext,blocksize)
    for i in range(len(chunks)):
        plain_text_chunks.append(padding(chunks[i],blocksize))
print(plain_text_chunks)

ascii_chunks = []
for chunk in plain_text_chunks:
    t = []
    for i in chunk:
        t.append(ord(i))
    ascii_chunks.append(t)
print(ascii_chunks)
num_blocks = len(ascii_chunks)
print('No. of blocks = ',num_blocks)

# Fixing the value of q based on blocksize using prime number theory
n = np.exp(-lambertw(-1/blocksize,k=-1))
n = int(n.real)
q = sympy.ntheory.generate.nextprime(n,ith=1)
print('Q = ',q)

prime_list = []
count = 0
temp = []
while True:
    if count == blocksize:
        break
    p = sympy.prime(random.randint(1,blocksize))
    if p not in prime_list and mod_inverse(p,q**m)!=None:
        prime_list.append(p)
        count += 1
print('Initial Primes List (shuffled): ',prime_list)

prime_list_permutations = get_prime_list_permutations(prime_list,num_blocks)
print(prime_list_permutations)

t1 = time.time()

print('\nEncrypted : ')
encrypted_cipher = []
for chunk in range(len(ascii_chunks)):
    cipher = []
    for c in range(len(ascii_chunks[chunk])):
        cipher.append((ascii_chunks[chunk][c]*prime_list_permutations[chunk][c])%(q**m))
    print(cipher)
    encrypted_cipher.append(cipher)

# print('\nDecrypted : ')
decrypted_ascii_chunks = []
for chunk in range(len(encrypted_cipher)):
    temp_ascii = []
    for k in range(len(encrypted_cipher[chunk])):
        temp_ascii.append((encrypted_cipher[chunk][k]*mod_inverse(prime_list_permutations[chunk][k],q**m))%q**m)
    decrypted_ascii_chunks.append(temp_ascii)
# print(decrypted_ascii_chunks)

decrypted_text_list = []
for chunk in decrypted_ascii_chunks:
    for i in chunk:
        if chr(i)!='0':
            decrypted_text_list.append(chr(i))
print('Decrypted Text : ',end='')
print(''.join(map(lambda x:str(x),decrypted_text_list)))
print('Operation Runtime : {} seconds'.format(time.time()-t1))
