# Supplementary material for: An adaptive cryptosystem on a Finite Field
Source: PeerJ Comput Sci. 2021 Aug 16;7:e637. doi: 10.7717/peerj-cs.637 (PMC8384038; doi:10.7717/peerj-cs.637)
Supplement: Supplemental Information 5 [file peerj-cs-07-637-s005.ipynb]

# %% [code]
import sympy
import random
import time
from scipy.special import lambertw
import numpy as np


def egcd(a, b):
    x,y, u,v = 0,1, 1,0
    while a != 0:
        q, r = b//a, b%a
        m, n = x-u*q, y-v*q
        b,a, x,y, u,v = a,r, u,v, m,n
    return b, x, y

def mod_inverse(a, m):
    g, x, _ = egcd(a, m)
    if g != 1:
        return None  
    else:
        return x % m

def padding(plain_text,block_size):
    plain_text += '0'*(block_size-len(plain_text))
    return plain_text

def chunkstring(string, length):
    return list(string[0+i:length+i] for i in range(0, len(string), length))

def Rotate(lists, num): # Right is default
    output_list = []       
    for item in range(len(lists) - num, len(lists)): 
        output_list.append(lists[item])       
    for item in range(0, len(lists) - num):  
        output_list.append(lists[item]) 
    return output_list 

def evolve_primes_list(sample,shift_factor):
    right = sample[len(sample)//2+1:]
    left = sample[:len(sample)//2]
    rotated_right = Rotate(right,num=shift_factor%len(right))
    rotated_left = Rotate(left,num=len(left)-(shift_factor%len(left)))
    rotated_left.append(sample[len(sample)//2])
    final = rotated_left + rotated_right
    return final

def calculate_blocksize(n):
    num = int(np.sqrt(n))
    if num**2<n**2:
        return int(np.sqrt(num**2))
    else:
        return(-1)

def get_prime_list_permutations(prime_list,num_blocks):
    primes_list_permutations = []
    for shift_factor in range(num_blocks):
        temp = evolve_primes_list(prime_list,shift_factor%len(prime_list))
        if shift_factor > num_blocks//2:
            temp = temp[:num_blocks//2+shift_factor]
        # print(temp)
        primes_list_permutations.append(temp)
    return primes_list_permutations


# %% [code]
m_vals = [1,2,4,8,16,32,64]

# %% [code]
epochs = 5
t_lst = []
for i in range(1,epochs+1):
    plaintext = 'abcdefghij'*(10**i)
    temp_t = []
    for m in m_vals:
        blocksize = calculate_blocksize(len(plaintext))
        if blocksize%2 == 0:
            blocksize -= 1
        
        plain_text_chunks = []
        if len(plaintext) < blocksize:
            plain_text_chunks.append(padding(plaintext,blocksize))
        else:
            chunks = chunkstring(plaintext,blocksize)
            for i in range(len(chunks)):
                plain_text_chunks.append(padding(chunks[i],blocksize))
        ascii_chunks = []
        for chunk in plain_text_chunks:
            t = []
            for i in chunk:
                t.append(ord(i))
            ascii_chunks.append(t)
        num_blocks = len(ascii_chunks)

        # Fixing the value of q based on blocksize using prime number theory
        n = np.exp(-lambertw(-1/blocksize,k=-1))
        n = int(n.real)
        q = sympy.ntheory.generate.nextprime(n,ith=1)
#         print(blocksize)
        prime_list = []
        count = 0
        while True:
            if count == blocksize:
                break
            p = sympy.prime(random.randint(1,blocksize))
            if p not in prime_list and mod_inverse(p,q**m)!=None:
                prime_list.append(p)
                count += 1
#         print(prime_list)
        prime_list_permutations = get_prime_list_permutations(prime_list,num_blocks)

        t1 = time.time()

        encrypted_cipher = []
        for chunk in range(len(ascii_chunks)):
            cipher = []
            for c in range(len(ascii_chunks[chunk])):
                cipher.append((ascii_chunks[chunk][c]*prime_list_permutations[chunk][c])%(q**m))
            encrypted_cipher.append(cipher)

        # print('\nDecrypted : ')
        decrypted_ascii_chunks = []
        for chunk in range(len(encrypted_cipher)):
            temp_ascii = []
            for k in range(len(encrypted_cipher[chunk])):
                temp_ascii.append((encrypted_cipher[chunk][k]*mod_inverse(prime_list_permutations[chunk][k],q**m))%q**m)
            decrypted_ascii_chunks.append(temp_ascii)
        # print(decrypted_ascii_chunks)

        decrypted_text_list = []
        for chunk in decrypted_ascii_chunks:
            for i in chunk:
                if chr(i)!='0':
                    decrypted_text_list.append(chr(i))

        runtime = time.time()-t1
        print(runtime)
        temp_t.append(runtime)
    t_lst.append(temp_t)
    

# %% [code]
print('Stringlength \t\t 1 \t\t 2 \t\t 4 \t\t 8 \t\t 16 \t\t 32 \t\t 64')
time_m_1 = []
time_m_2 = []
time_m_4 = []
time_m_8 = []
time_m_16 = []
time_m_32 = []
time_m_64 = []

for t in range(len(t_lst)):
    time_m_1.append(t_lst[t][0])
    time_m_2.append(t_lst[t][1])
    time_m_4.append(t_lst[t][2])
    time_m_8.append(t_lst[t][3])
    time_m_16.append(t_lst[t][4])
    time_m_32.append(t_lst[t][5])
    time_m_64.append(t_lst[t][6])
    print('10^'+str(t+2)+'\t\t'+str(t_lst[t][0])+'\t\t'+str(t_lst[t][1])+'\t\t'+str(t_lst[t][2])+'\t\t'+str(t_lst[t][3])+'\t\t'+str(t_lst[t][4])+'\t\t'+str(t_lst[t][5])+'\t\t'+str(t_lst[t][6]))

# %% [code]
from matplotlib import pyplot as plt
%matplotlib inline

x = []
for i in range(1,epochs+1):
    x.append(10**i)

plt.plot(x, time_m_1,'-', label ="1") 
plt.plot(x, time_m_2, '-', label ="2")
plt.plot(x, time_m_4, '-', label ="4")
plt.plot(x, time_m_8,'-', label ="8") 
plt.plot(x, time_m_16, '-', label ="16")
plt.plot(x, time_m_32, '-', label ="32")
plt.plot(x, time_m_64,'-', label ="64") 

#plt.title('Stringlength vs runtime')
plt.xlabel('Stringlength')
plt.ylabel('Runtime')
plt.legend(loc="best",title="values of m")

# %% [code]
